# Supplementary material for: The Correlation of Swedish Snus, Nicotine Pouches and Other Tobacco Products with Oral Mucosal Health and Salivary Biomarkers
Source: Dent J (Basel). 2022 Aug 17;10(8):154. doi: 10.3390/dj10080154 (PMC9406994; doi:10.3390/dj10080154)
Supplement: Supplementary file 1 [file dentistry-10-00154-s001.zip]

Archive with 1 entries (1 files):
- dentistry-1772662-supplementary.pdf
